# Supplementary material for: General practitioners’ perspectives on statutory skin cancer screening–A questionnaire-based cross-sectional survey in Germany
Source: PLoS One. 2024 Aug 8;19(8):e0308508. doi: 10.1371/journal.pone.0308508 (PMC11309404; doi:10.1371/journal.pone.0308508)
Supplement: S3 Appendix — (XLSX) [file pone.0308508.s003.xlsx]

## Sheet: Dataset
#	LAND	F1_a_URS	F1_b_PRÄV	F1_c_FALSEPOS	F1_d_FALSENEG	F1_e_ÜDIA	F1_f_NUTZ	F2_a_EIGEN	F2_b_FAM	F3_a_KOPF	F3_b_OHR	F3_c_MUND	F3_d_OKÖRPER	F3_e_ACHSLEIS	F3_f_ARM	F3_g_HAND	F3_h_FINGER	F3_i_GENITAL	F3_j_GESÄSS	F3_k_PO	F3_l_BEIN	F3_m_FUSS	F3_n_ZEH	F4_RELEVANT	F5_KURSE	F6_ZEIT	F7_ADÄQUAT	F8_SICHER	F9_UNSICHER	F10_WISSEN	F11_KASSE	F12_KI	F13_GESCHLECHT	F14_ALTER	F15_PRAXIS	F16_FOBI	F16_FOBI_neu	F17_ANZAHL	F18_ERFAHRUNG	F19_ERGÄNZUNG
1	1	5	4	3	4	5	2	5	5	1	1	1	1	1	1	1	1	4	1	1	1	1	1	1	1	alle 2 J.	2	1	-1	Vorstufe Melanom	2	1	2	38	2	1/18	2018	2	1	mehr Fortbildung sinnvoll
2	1	2	2	4	3	3	2	5	3	1	1	1	1	1	1	1	1	2	2	1	1	1	1	1	2	alle 2-3 Jahre	2	1	-1	-1	2	3	1	37	3	06/2020	2020	3	1	-1
3	1	2	2	5	4	3	3	5	5	1	1	1	1	1	1	1	1	1	1	1	1	1	1	5	5	-1	1	1	-1	-1	1	3	2	40	2	08/2020	2020	1	1	meine Fähigkeiten habe ich durch Hospitation bei einer ambulanten Dermatologin erlernt. Der Kurs von der KV war nicht hilfreich.
4	1	3	3	3	3	3	1	2	2	2	2	2	1	1	1	1	2	4	4	3	1	2	3	1	1	5 Jahre	2	1	-1	-1	1	4	2	40	2	10/2017	2017	2	1	-1
5	1	2	2	5	4	4	2	1	1	2	1	1	1	1	1	1	1	3	2	4	1	1	1	-1	2	aller 2 Jahre	1	2	-1	-1	3	3	2	38	3	07/2017	2017	1	1	-1
6	1	2	1	3	3	3	1	1	1	1	1	1	1	1	1	1	1	2	1	1	1	1	1	3	1	3-5 J.	4	3	-1	Beurteilung/Einstufung benigner Befunde, Training Auflichtmikroskopie	2	4	1	42	3	10/20	2020	2	1	-1
7	1	5	5	5	5	5	1	1	1	1	1	2	1	1	1	1	1	2	1	1	1	1	1	1	1	aller 36 Monate	3	3	-1	-1	4	5	1	58	2	10/19	2019	1	1	-1
8	1	3	2	4	3	4	2	4	4	1	1	2	1	1	1	1	1	4	4	4	1	1	1	2	1	alle 2 Jahre	3	3	annehmbar benigne Befunde überweise ich häufig zur Mitbewertung an einen Dermatologen	benigne Haut-Tumore, Indikationsstellung Probeexzision	2	2	2	35	2	10/2017	2017	1	1	-1
9	1	3	3	2	3	3	2	1	1	1	1	1	1	1	1	1	1	3	1	1	1	1	1	1	1	2-3 Jahre	2	2	-1	Therapiemöglichkeiten, Prävention	1	3	2	44	3	2018	2018	1	1	-1
10	1	1	1	3	3	3	1	1	1	1	1	4	1	1	1	1	1	3	2	2	1	1	1	1	1	aller 2 Jahre, v.a. zur Dermatoskopie	1	1	-1	Behandlungsmethoden	4	1	2	40	3	05/2020 / 06/2021 Dermatoskopie	2020	3	1	-1
11	1	4	4	4	4	3	2	1	4	1	1	1	1	1	1	1	1	1	1	1	1	1	1	1	2	1x Jahr	1	2	-1	-1	1	1	2	43	2	04/2018	2018	1	1	-1
12	1	1	1	5	4	4	1	1	3	1	1	1	1	1	1	1	1	1	1	1	1	1	1	1	1	2jährlich	1	1	-1	-1	1	3	2	50	2	2019	2019	3	1	Ich habe selbst in Ausbildung 1/4 Jahr in Derma Praxis gearbeitet -> im Moment fehlen mir die dermatol. Kollegen die bei V.a. Basaliom usw. entfernen. (aktuelles Bsp.: typisches Basaliom seit März kein Termin bei Derma zu bekommen) --> dann ist die ganze Vorsorgeuntersuchung doch auch fraglich!!
13	1	2	1	2	2	4	1	1	2	1	1	1	1	1	1	1	1	2	1	1	1	1	1	1	1	alle 2 Jahre	2	2	-1	-1	1	2	1	39	3	05/2019	2019	3	1	-1
14	1	1	1	1	1	1	1	1	1	2	2	5	1	2	1	1	2	5	3	5	1	1	2	1	1	aller 2 Jahre, aber nicht nur für Hautkrebsscreening, sondern allgemein zum Thema Hautveränderungen für die Hausarztpraxis	2	2	-1	Blickdiagnosen (?) bei Hautveränderungen	5	5	2	34	3	11/2018	2018	3	1	Wenn Fortbildungsveranstaltungen angeboten werden, dann sollten sie fachlich von guter Qualität sein und nicht den zeitlichen Rahmen sprengen! 8 h Kurs fürs Zertifikat Hautkrebsscreening ist absolut zu viel!
15	1	2	2	2	4	4	2	3	3	1	1	2	1	1	1	1	1	2	1	2	1	1	1	2	1	2-5 Jahre	2	2	neu verpflichtend Dermatoskop vorzuhalten seit 2021, ohne dass dessen Anwendung nochmals trainiert/geübt wurde!	Dermatoskopie	3	3	2	44	3	3/2017	2017	2	1	Dermatoskopiekurs für Hausärzte
16	1	2	1	3	3	3	1	1	1	1	1	1	1	1	1	1	-1	5	1	1	1	1	1	1	1	jährlich	3	3	Mir fehlt die Möglichkeit einer Zweitmeinung, beispielsweise durch die Möglichkeit Befundbilder supervidieren zu lassen	Dermatoskopie	1	3	2	38	3	06/2017	2017	3	1	Eine Möglichkeit via Email Hautbilder supervidieren zu lassen würde für viel mehr Sicherheit sorgen. In unserer Region gibt es keine Termine beim Hautarzt!!!
17	1	2	1	4	3	5	1	1	1	1	1	1	1	1	1	1	1	2	1	1	1	1	1	2	2	in Form von Bilddokumentationen/Fallbeispielen auch online etwa alle 2-3 Jahre	2	2	-1	-1	1	5	2	35	2	07/2018	2018	3	1	-1
18	1	1	1	3	5	3	1	1	1	1	1	1	1	1	1	1	1	2	1	1	1	1	1	1	2	alle 3-5 Jahre	2	2	-1	-1	1	3	2	36	2	03/2019	2019	2	1	-1
19	1	2	3	4	2	4	1	2	2	1	1	1	1	1	1	1	1	1	1	1	1	1	1	1	1	3-5 Jahre	2	1	-1	-1	1	3	2	40	2	07/2020	2020	2	1	-1
20	1	2	2	4	4	4	3	1	1	1	1	3	1	1	1	1	1	2	1	1	1	1	1	3	1	alle 5 Jahre	2	-1	Fortbildungsinhalte sollten v.a. / mehr Bilder u. Bilddiagnosen sein, auch ungewöhnliche Befunde und ungewöhnliche Körperstellen, Aussehen auf der Schleimhaut, unter Nägeln oder Tattoos, Kopfhaut ...	- sinnvoll ist immer die indiv. Rückmeldung des Dermatologen nach Überweisung, - Dermatoskopie (lt. KV Vorhalten des Dermatoskops erforderlich - aber keine Schulung dafür	2	-1	2	45	1	2016 und 07/21	-2	1	1	sinnvoll ist Tätigkeit in dermatolog. Praxis mit unmittelbarer Rückmeldg. des Dermatologen zu suspekten Befunden, bei der Fortbildung aktuell aus meiner Sicht zu viel Fokus auf Statistik/Kennziffern
21	1	3	2	3	3	3	1	1	1	1	1	1	1	1	1	1	1	1	1	1	1	1	1	1	1	1x/Jahr	3	3	fehlt noch die Erfahrung	-1	1	4	2	44	1	10/2020	2020	1	1	-1
22	1	2	2	4	4	4	2	5	5	1	1	1	1	1	1	1	1	1	1	1	1	1	1	1	2	aller 5 Jahre	2	2	Unsicherheit in der Benutzung der Auflicht-Mikroskopie, das habe ich nie gelernt und der geplante Kurs beim Hausärzte-Tag ist wiederholt durch Corona ausgefallen	Auflicht-Mikroskopie	2	1	2	40	2	03/2018	2018	3	1	die AOK bietet ihren Versicherten das Hautkrebsscreening ab 18 an, weshalb darf ich es erst ab 35 berechnen? (Hausarzt) Die Untersuchung ist ja die gleiche ...
23	1	1	1	2	4	4	2	1	1	1	1	1	1	1	1	1	1	2	1	1	1	1	1	3	4	-1	1	2	-1	Dermatoskopie - eigenständig Kurse gemacht	1	2	2	35	1	07/2017	2017	2	1	Fortbildung zur Dermatoskopie wären sinnvoll!
24	1	1	1	5	4	4	3	1	1	1	1	1	1	1	1	1	1	1	1	1	1	1	1	1	2	alle 5 Jahre	1	1	-1	-1	2	2	2	37	2	07/17	2017	1	1	Online-Fortbildungen sinnvoll - Bildmaterial ist sowieso ein essentieller Teil der Fortbildung
25	1	1	1	5	5	5	1	1	1	1	1	1	1	1	1	1	2	2	2	5	1	1	1	1	5	-1	1	1	-1	-1	1	4	2	37	1	11/2017 (?)	2017	1	1	-1
26	1	1	1	3	3	3	1	1	1	1	1	1	1	1	1	1	1	1	1	1	1	1	1	1	1	2-3 Jahre	1	1	-1	-1	1	1	1	62	2	03/2013	2013	2	2	Honorierung zu niedrig; warum Honorierung bei gleichzeitiger Durchführung mit Check 35 geringer? - Aufwand aus meiner Sicht nicht geringer!
27	1	3	4	3	2	5	4	5	5	1	1	2	1	2	1	1	1	5	1	3	1	1	1	1	1	alle 2-3 Jahre	2	1	-1	-1	1	1	2	40	3	05/2015	2015	2	2	Vergütung ist so ok - Screening dauert nur zw. 5 u. 10 min.
28	1	3	2	2	2	3	1	3	5	1	1	2	1	1	1	1	1	1	1	1	1	1	1	1	1	alle 2-3 Jahre	3	2	-1	-1	1	2	2	46	3	> 10 J.; weiß ich nicht mehr	-2	1	2	wir müssen jetzt ein Dermatoskop vorhalten; ich weiß gar nicht was ich damit [?] soll, ich finde die Anschaffung gut für [?]etc. aber was mir das fürs Hautkrebsscreening bringt weiß ich nicht
29	1	2	1	3	3	4	1	1	1	1	1	1	1	1	1	1	1	3	1	1	1	1	1	1	1	aller 2-3 Jahre	1	2	-1	-1	1	4	2	-1	1	10/2008	2008	3	2	Die Vergütung zu mindern, wenn man gleichzeitig den Check up durchführt, ist nicht gerechtfertigt. Deshalb biete ich meinen Patienten 2 verschiedene Termine an, besser noch jährlich abwechselnd.
30	1	2	1	4	3	2	1	1	3	1	1	1	1	1	1	1	1	1	1	1	1	1	1	3	4	-1	1	1	-1	-1	4	1	1	36	2	10/2015	2015	2	2	-1
31	1	2	1	3	3	3	1	5	5	1	1	1	1	1	1	1	1	1	1	1	1	1	1	2	2	-1	2	2	-1	-1	4	3	1	50	3	06/2018	2018	3	2	-1
32	1	1	1	3	3	3	1	4	4	1	1	3	1	1	1	1	1	3	1	3	1	1	1	1	1	jährlich	2	2	-1	-1	1	1	2	49	1	2008	2008	3	2	-1
33	1	4	3	4	4	4	3	4	4	1	1	3	1	1	1	1	1	1	1	1	1	1	1	2	3	> 5 Jahre	2	1	-1	-1	3	4	1	51	2	2010?	-2	1	2	-1
34	1	2	2	2	4	2	2	1	1	1	1	1	1	1	1	1	1	1	1	1	1	1	1	1	1	5 Jahre	1	2	Dermatoskop neu	-1	1	3	2	42	3	7/2013	2013	2	2	-1
35	1	1	1	5	3	4	5	5	5	1	1	4	1	1	1	1	1	4	1	4	1	1	1	1	3	spätestens aller 3 [?]	3	3	Fast keine Rückmeldung nach ÜBW zum Dermatologen. Zu wenig Auffrischung.	Ja wenn ich das wüsste...	4	1	3	-1	-1	06/09	2009	1	2	-1
36	1	1	1	1	2	2	1	1	1	1	1	1	1	1	1	1	1	2	1	1	1	1	1	1	1	1x/Jahr	1	1	-1	-1	1	1	2	39	1	09/2015	2015	2	2	-1
37	1	1	1	3	3	3	1	1	1	1	1	2	1	1	1	1	1	3	3	3	1	1	2	2	4	-1	1	2	-1	-1	1	5	1	54	3	06/2014	2014	3	2	-1
38	1	2	2	2	3	3	1	4	4	2	2	4	1	1	1	1	1	3	1	2	1	1	1	1	1	aller 5 Jahre	3	2	-1	-1	2	2	2	47	2	ca 2011	2011	3	2	-1
39	1	1	1	3	3	4	2	5	5	2	1	3	1	2	1	1	1	3	3	3	1	1	1	1	1	alle 2 Jahre	3	2	-1	gutartige Hautveränderungen (Differentialdiagnosen)	4	1	1	39	2	2/2012	2012	2	2	mehr Fortbildungen in Bezug auf Hautkrebsscreening
40	1	2	2	1	3	3	1	2	2	2	1	3	1	1	1	1	1	2	1	2	1	1	2	1	1	alle 3-4 Jahre	2	2	gelegentl. unklare Befunde aufgrund mangelnder Erfahrung	-1	1	1	1	43	1	09/14	2014	2	2	mehr dermatologische Fortbildungen speziell für Hausärzte würde ich sehr begrüßen
41	1	1	1	2	3	2	1	1	2	1	1	1	1	1	1	1	1	1	1	1	1	1	1	1	2	alle 5 Jahre	1	1	-1	-1	1	1	1	39	2	06/2017	2017	1	2	-1
42	1	1	1	3	3	5	1	2	2	1	1	1	1	1	1	1	1	2	1	2	1	1	2	1	1	alle 2-5 Jahre	2	2	gelegentlich unklare Befunde...	aktualisierte Infos...	1	4	2	48	1	6/2008	2008	2	2	Austausch + Zusammenarbeit mit Hautärzten fehlt mir, Kommunikation ist schwierig / fehlende Befunde...
43	1	2	2	4	4	4	4	-1	-1	1	1	3	1	1	1	1	2	2	2	2	1	1	1	1	2	3-4 Jahre	2	2	-1	-1	5	1	1	43	2	08/2010	2010	2	2	-1
44	1	1	2	4	3	2	1	2	1	1	1	1	1	1	1	1	1	3	2	2	1	1	1	2	2	alle 3 Jahre	1	1	-1	-1	4	3	1	39	2	07/2014	2014	3	2	-1
45	1	4	2	2	2	4	4	3	4	2	2	2	1	1	1	1	2	1	1	2	1	1	2	2	2	2 Jahre	1	1	-1	-1	1	2	1	50	2	08/2012	2012	2	2	-1
46	1	2	2	5	3	5	2	1	1	1	1	1	1	1	1	1	1	1	1	1	1	1	1	1	5	-1	1	1	-1	-1	2	4	2	47	2	2009?	-2	3	2	-1
47	1	1	1	4	5	5	3	1	4	1	1	1	1	1	1	1	1	3	1	3	1	1	1	1	4	5-10 Jahre	1	1	-1	-1	1	2	2	39	3	02/2014	2014	3	2	allg. Check darf 1x im Alter < 35 Jahre durchgeführt werden - dann darf ich keinen Hautcheck abrechnen! allg. Check wurde auf 3 Jahre Abstand geändert -> organisatorisch in Praxis auch Hautcheck alle 3 Jahre geändert -> außer bei ausdrücklichem Wunsch der Patienten
48	1	1	1	1	2	2	1	1	1	3	2	3	1	1	1	1	2	4	1	5	1	1	1	1	2	alle 5 Jahre	2	2	Problem ist eher, es gibt hier keinen Hautarzt mehr. Bis die Kollegin in Rente ging konnten unsichere Befunde schnell abgeklärt werden. Jetzt bleibt oft nur die Hautklinik […]	allgemeine Hauterkrankungen, Ausschlag, Urticaria etc.	1	4	2	49	3	2008	2008	2	2	-1
49	1	1	1	3	3	4	2	5	5	1	1	1	1	1	1	1	1	3	1	3	1	1	1	1	1	3-5 Jahre	2	2	zu seltene Durchführung, mangelnde Routine	Dermatoskopie	2	2	2	47	1	3/2013	2013	1	2	-1
50	1	2	2	4	4	4	1	2	5	1	1	1	1	1	1	1	1	2	1	2	1	1	1	1	1	alle 2-3 Jahre	3	3	nicht typ. maligne Befunde d. ABCD Regel zu übersehen, oder diese aber auch maligne sein können	-1	1	2	2	42	1	3/2019	2019	3	2	-1
51	1	4	2	4	4	5	4	3	3	1	2	1	1	4	1	1	1	4	1	4	1	1	1	1	1	alle 10 Jahre	2	2	-1	-1	1	3	2	54	1	04/2016	2016	3	2	-1
52	1	2	2	3	4	4	2	5	5	1	1	1	1	1	1	1	2	4	2	4	1	1	1	1	2	5 Jahre	2	2	-1	-1	5	5	1	39	2	04/2014	2014	2	2	-1
53	1	2	2	3	3	3	2	4	3	1	1	1	1	1	1	1	1	1	1	1	1	1	1	1	1	alle 1-2 Jahre	2	2	-1	atypische Varianten eines Melanoms	2	2	2	48	2	02/2014	2014	2	2	-1
54	1	2	2	3	4	4	2	2	2	1	1	1	1	1	1	1	1	3	3	3	1	1	1	2	2	aller 2-3 Jahre	2	2	-1	-1	3	3	2	45	1	5/2014	2014	2	2	-1
55	1	1	1	5	5	5	2	1	1	1	1	1	1	1	1	1	2	4	1	5	1	1	2	1	1	alle 4-5 Jahre	3	4	eine Auffrischeun gwäre nötig / keine Zeit wegen Covid... Zunahme von Patienten	-1	4	3	2	44	1	03/2013	2013	2	2	Es wäre wichtig, das Nutzen des Hautkrebsscreenings zu erfassen. Wenn das Nutzen überwiegen sollte, wäre es nötig, regelmäßige Fortbildungen zur Auffrischung einzuführen.
56	1	2	2	2	2	3	2	2	2	1	1	1	1	1	1	1	1	1	1	1	1	1	1	3	2	2-3 Jahre	2	2	-1	-1	2	2	2	57	2	06/2019	2019	1	2	-1
57	1	1	1	4	4	4	3	1	1	1	1	1	1	1	1	1	1	3	1	1	1	1	1	1	2	alle 5 Jahre	2	1	-1	-1	3	1	2	42	2	10/2013	2013	2	2	-1
58	1	1	2	1	2	3	2	5	5	1	1	2	1	1	1	1	1	2	1	1	1	1	1	1	2	alle 2-3 Jahre	1	1	-1	-1	2	4	1	47	2	10/2021	2021	2	2	-1
59	1	2	2	2	2	2	2	1	2	1	1	1	1	1	1	1	1	2	1	1	1	1	2	1	3	alle 2 Jahre	2	2	-1	-1	1	2	1	40	1	12/2017	2017	2	2	Einfache Möglichkeit einer online Konsultation / Konsils mit einem Dermatologen / KI
60	1	2	3	4	4	4	3	3	3	1	1	4	1	1	1	1	1	4	1	4	1	1	1	1	1	jährlich	2	2	-1	-1	1	3	2	50	1	5/2016	2016	1	2	-1
61	1	2	1	2	1	1	1	2	3	1	1	2	1	1	1	1	1	2	1	1	1	1	1	1	2	aller 3-5 J.	2	2	-1	-1	1	4	2	52	1	11/2010	2010	3	2	-1
62	1	2	1	2	2	2	1	3	2	1	1	2	1	1	1	1	1	2	2	2	1	1	1	1	1	10 Jahre	2	1	-1	-1	1	4	1	49	3	2/2012	2012	3	2	-1
63	1	2	2	3	3	3	1	1	2	1	1	1	1	1	1	1	1	3	1	1	1	1	1	1	1	aller 3-5 Jahre	1	2	-1	-1	1	2	2	49	2	10/2008	2008	2	2	-1
64	1	1	1	1	1	1	2	1	3	1	1	1	1	1	1	1	1	3	1	1	1	1	1	3	2	3-5 Jahre	1	3	Da die Benutzung eines Dermatoskops fest vorgeschrieben wird von seiten der KV, sehe ich mich unzureichend geschult, da das nicht Inhalt der von mir besuchten Fortbildung war.	s.o.	4	1	2	41	3	03/2018	2018	2	2	Bewerbung durch Kassen mit flächendeckendem Screening < 25 Jahre halte ich nicht für hilfreich. Mehr Exzisionen als nötig.
65	1	3	2	3	3	4	2	2	3	1	1	1	1	1	1	1	1	1	1	1	1	1	1	1	1	1. 1 Jahr, 2. 3 Jahre	3	2	-1	DD [Differentialdiagnose]	2	3	2	46	1	9/18	2018	2	2	-1
66	1	1	1	5	3	5	4	1	2	1	1	1	1	1	1	1	1	4	1	4	1	1	1	1	4	-1	2	2	-1	-1	4	2	2	59	2	2008	2008	2	3	-1
67	1	1	1	2	2	4	1	1	1	1	1	3	1	1	1	1	1	1	1	1	1	1	1	1	2	alle 2-3 Jahre	2	2	-1	Rückinformation nach Überweisung zum Dermatologen	3	4	2	61	3	04/2008	2008	3	3	-1
68	1	3	3	5	4	4	3	4	3	1	1	3	1	1	1	1	1	1	1	1	1	1	1	2	2	alle 5 Jahre	1	2	Vorteile der Dermatoskopie genauer erklären, auffrischen	-1	2	3	2	56	2	?/2017	2017	2	3	Fortbildungsveranstaltung für Dermatoskopie, Auffrischung z. B. Melanom / akt. Keratose / Basaliom wäre gut
69	1	3	1	3	5	5	3	5	5	1	1	1	1	1	1	1	1	1	1	1	1	1	1	1	3	-1	1	1	-1	-1	2	3	2	57	2	weiß ich nicht mehr	-2	3	3	-1
70	1	4	3	5	5	5	2	5	5	1	1	5	1	1	1	1	1	3	1	3	1	1	1	1	2	ca alle 3 Jahre	3	2	sehe in der Allgemeinpraxis zu wenig maligne Befunde	z.B. zu Befunden der Hautmikroskopie	1	2	2	51	2	??/vor 2012	-2	2	3	-1
71	1	1	1	1	1	2	2	3	3	1	1	1	1	1	1	1	1	1	1	1	1	1	1	2	3	-1	1	1	-1	-1	4	4	1	60	2	06/2018	2018	3	3	-1
72	1	1	1	4	3	3	1	1	1	1	1	3	1	1	1	1	1	2	1	1	1	1	1	2	1	-1	1	1	-1	-1	1	3	1	46	1	2016	2016	3	3	-1
73	1	2	2	4	4	4	3	5	5	2	1	3	1	1	1	1	1	3	2	3	1	1	2	2	2	5 Jahre	2	2	-1	-1	2	3	2	59	2	2008	2008	1	3	Pat. gehen lieber zum Hautarzt
74	1	3	2	2	2	5	2	1	2	2	1	1	1	1	1	1	1	3	1	2	1	1	1	2	3	alle 5 Jahre evtl., auf freiwilliger Basis	2	2	-1	-1	1	5	2	58	3	06/2008	2008	3	3	-1
75	1	2	1	3	2	3	1	2	3	1	1	2	1	1	1	1	1	1	1	1	1	1	1	1	2	aller 5 Jahre	2	2	-1	-1	2	2	2	52	2	2009	2009	2	3	-1
76	1	1	2	3	4	5	4	5	4	1	1	3	1	1	1	1	1	4	1	1	1	1	1	1	4	-1	1	1	-1	-1	2	1	2	68	2	6/2008	2008	2	3	-1
77	1	1	1	2	2	4	1	1	1	1	1	1	1	1	1	1	1	1	1	1	1	1	1	1	1	alle 2 Jahre	2	2	-1	-1	2	-1	2	60	1	10/2008	2008	3	3	-1
78	1	1	2	3	2	4	2	3	3	1	1	3	1	1	1	2	4	3	3	3	1	1	4	1	3	aller 3 Jahre	1	1	-1	-1	2	5	1	54	2	05/2009	2009	3	3	-1
79	1	1	2	3	4	-1	3	1	2	1	1	2	1	1	1	1	1	2	1	1	1	1	1	2	3	aller 2-3 Jahre	1	1	-1	-1	2	3	2	64	2	10/2010	2010	1	3	-1
80	1	2	2	4	4	3	3	1	2	1	1	1	1	1	1	1	1	1	1	1	1	1	1	2	3	-1	2	2	-1	-1	4	4	1	55	3	03/08	2008	2	3	-1
81	1	1	1	5	5	5	5	1	1	1	1	5	1	1	1	1	1	5	5	5	1	5	5	1	1	1xjährlich	3	2	-1	-1	5	1	1	57	2	sofort nach Einführung	-2	1	3	Ich kläre jeden Patienten über suspekte Hautveränderungen auf und bitte ihn, sich selbst vor dem Spiegel gründlich anzuschauen (nackt) oder vom Partner
82	1	1	2	2	2	2	1	1	1	1	1	1	1	1	1	1	1	1	1	1	1	1	1	1	2	5 Jahre	1	2	-1	-1	1	4	2	56	2	vor Einführung der Abrechnungsfähigkeit [?] als Hausarzt	-2	3	3	Zu lange Wartezeiten auf Hautarzttermine bei verdächtigen Befunden (Basaliomen), mitunter erst nach 6 Monaten OP zu Abklärung erfolgt, trotz B-Überweisung
83	1	1	1	1	2	2	1	2	2	1	1	1	1	1	1	1	1	1	1	1	1	1	1	1	1	2 Jahre	3	3	-1	-1	1	1	1	45	2	2010	2010	2	3	-1
84	1	2	2	3	2	2	2	1	1	1	1	2	1	1	1	1	1	2	2	2	1	1	1	1	2	aller 3-5 Jahre	2	2	In der Medizin kann man sich nie sicher sein	-1	2	-1	1	66	3	2013	2013	3	3	-1
85	1	2	3	2	2	3	1	5	4	1	1	1	1	1	1	1	1	2	1	1	1	1	1	1	1	1x/Jahr	2	2	-1	DD	1	5	2	77	1	2019	2019	3	3	-1
86	1	3	1	5	5	5	3	1	1	1	1	1	1	1	1	1	1	1	1	1	1	1	1	1	3	aller 5 Jahre	1	1	-1	-1	5	5	2	54	3	nicht mehr erinnerlich, bei Implementierung als Screening	-2	3	3	-1
87	1	1	1	1	1	1	1	2	2	1	1	2	1	1	1	1	2	2	1	1	1	1	2	2	2	2 Jahre	1	1	-1	melanozytäre Naevi	4	4	1	64	3	-1	-1	3	3	Vergütung muss besser werden
88	1	3	2	2	4	2	-1	3	3	1	1	1	1	1	1	1	1	1	1	1	1	1	1	1	2	aller 3 Jahre	1	1	-1	-1	1	5	1	63	2	weiß nicht mehr	-2	1	3	-1
89	1	2	2	1	1	2	1	1	1	1	1	1	1	1	1	1	1	1	1	1	1	1	1	1	1	mindestens 1x/Jahr, evtl. 2 x	2	2	-1	-1	2	3	2	59	3	12/2010	2010	2	3	Ich halte Fortbild.-Veranstaltungen mit Wiederholung der wichtigsten Krankheitsbilder für absolut wichtig
90	1	2	1	2	3	3	2	1	1	1	1	1	1	1	1	1	1	1	1	1	1	1	1	1	3	ca. alle 5 Jahre	1	1	-1	-1	2	3	2	51	1	8/2006	<2008	2	3	-1
91	1	2	2	3	3	3	2	1	1	1	1	1	1	1	1	1	1	2	1	1	1	1	1	1	3	suche mir Fortbildungen auch Derma regelmäßig	1	1	-1	-1	2	3	2	55	1	11/2015	2015	2	3	-1
92	1	2	1	3	3	5	1	2	2	1	1	1	1	1	1	1	1	2	1	1	1	1	1	1	2	aller 2 Jahre	2	2	-1	Dokumentation zum kollegialen Austausch	1	-1	2	60	3	04/2018	2018	3	3	praktischer Austausch, Hospitationsmöglichkeiten i.R. Fortbildung; guter Ansatz: Dermatologiekurse b. Hausärztetag […]
93	1	4	4	4	4	5	4	4	4	1	1	1	1	1	1	1	1	3	1	1	1	1	1	2	1	5-10 Jahre	2	2	-1	-1	1	3	2	52	1	05/2009	2009	1	3	-1
94	1	2	2	4	4	4	1	2	2	1	1	1	1	1	1	1	1	4	1	1	1	1	1	1	2	-1	1	2	-1	-1	1	3	2	58	1	03/2007	2007	3	3	-1
95	1	1	1	2	3	4	1	1	2	1	1	1	1	1	1	1	1	1	1	1	1	1	1	1	3	-1	1	1	-1	-1	1	1	1	62	3	ab Beginn	-2	3	3	-1
96	1	1	1	1	1	3	1	1	1	1	1	1	1	1	1	1	1	1	1	1	1	1	1	2	2	-1	2	2	-1	-1	1	5	2	62	3	10/2010	2010	3	3	-1
97	1	1	1	4	2	1	1	1	1	1	1	1	1	1	1	1	1	1	1	1	1	1	1	-1	2	-1	1	1	-1	-1	1	4	2	62	3	-1	-1	3	3	-1
98	1	1	1	1	1	2	1	1	1	1	1	1	1	1	1	1	1	1	1	1	1	1	1	1	4	-1	1	1	-1	-1	1	3	2	55	2	02/2021	2021	3	3	-1
99	1	2	2	3	4	5	2	1	1	2	1	1	1	1	1	1	1	4	3	3	1	1	1	1	1	1x im Jahr ein Samstag Vormittag	1	2	-1	mehr Wissen ist immer gut. Gerade in der Dermatologie.	2	4	1	67	2	05/2011	2011	3	3	-1
100	1	1	2	4	5	4	1	5	5	1	1	1	1	2	1	1	2	5	4	4	1	1	2	1	3	Ich nehme gerne (gemischte) Weiterbildungen mit relevanten Themen z.B. Anteil 45 min Dermatologie teil (und z.B. 6 Weitere u interess. Themen)	1	1	Bei Vd.a. abklärungs-bed. Bef. überweise ich zum Dermatologen (also recht großzügig)	-1	2	3	2	55	3	9/08	2008	3	3	Die Screenings erfolgen immer im Rahmen der allg. "Check-up"-Untersuchung
101	1	2	1	3	2	2	2	5	5	1	1	1	1	1	1	1	1	1	1	3	1	1	1	1	2	aller 5 Jahre	1	1	Sehr gut befreundet mit Dermatologin - jetzt im Ruhestand, alle Befunde früher in froher Runde besprochen und geprüft - Fotodokumentation.	-1	1	5	2	66	3	02/2010	2010	3	3	-1
102	1	1	1	2	2	2	1	1	1	1	1	1	1	1	1	1	1	1	1	1	1	1	1	1	5	-1	1	1	-1	- die histologischen Ergebnisse nach Exzision beim Dermatologen -> Qualitätssicherung! - die beim Dermatologen festgestellten Diagnosen der von mir überwiesenen Patienten!	1	2	2	47	1	2010	2010	3	3	Ich halte die Verbesserung der Kooperation Dermatologe - Hausarzt für dringend erforderlich, da den Patienten sehr oft vom FA Dermatologie die hausärztliche Betreuung ausgeredet wird: Zitat: "FA fragte "Was soll das" als die Patientin ihm vom hausärztl. Hautscreening berichtete und ÜW-Schein zur Auklärung übergab." Solches Verhalten führt zur Pat.-Verunsicherung. Ein wertschätzendes interdiszipli…
103	1	1	1	3	3	3	1	1	1	1	1	1	1	1	1	1	1	3	1	1	1	1	1	1	4	-1	1	1	-1	-1	3	3	1	59	2	dem Beginn des Screenings	-2	3	3	Ein Systemfehler, der die Versorgung auch schwer hautkranker Menschen verschlechtert, ist daß Hautärzte das primäre Hautscreening auch bei jungen Patienten ohne einen einzigen Naevus ... durchführen dürfen. Lobbyismus halt!! Schlimm hautkranke Patienten kommen trotz dringender Überweisung nicht beim Hautarzt dran. Aber sein Wartezimmer sitzt voller Patienten zum Screening.
104	1	2	1	5	2	5	3	1	1	1	1	1	1	1	1	1	1	1	1	1	1	1	1	1	1	ca. 2 Jahre	2	2	insbesondere Melanomdiagnostik	Beurteilung mit Hilfe des Dermatoskops	1	1	2	65	3	07/2008	2008	2	3	-1
105	1	2	2	3	2	2	1	2	2	1	1	4	1	1	1	1	1	4	1	2	1	1	1	1	1	alle 2-3 Jahre	3	3	Es fällt mir sehr schwer zwischen dysplastischem Nävus + melanomverdächtigen Befund zu unterscheiden. - Auch bei d. Terminologie relevanter Hautmerkmale habe ich zuweilen Schwierigkeiten. - Vielleicht überweise ich deshalb häufiger als nötig Pat. zum Facharzt	gefährliche Befunde. Aktuell nehme ich an einem Modellprojekt [einer Krankenkasse] mit meiner PVS […] teil. Dabei kann ich Fotos d. unklaren Befundes an einen erfahrenen Hautarzt per E-Konsil senden. + zeitsparend :-)	1	1	2	59	1	ca 2008 müsste i- nachschlagen	-2	1	3	Ein HKS bei z. T. > 50 Muttermalen benötigt ca. 30 min. Es ist damit völlig inadäquat vergütet.
106	1	1	1	1	1	3	1	1	2	1	1	1	1	1	1	1	1	2	1	1	1	1	1	1	1	2 jährlich	1	2	wenn ich unsicher bin überweise ich zum Hautarzt	-1	1	1	2	52	1	10/2016	2016	1	3	-1
107	1	1	1	1	2	2	1	1	1	1	1	1	1	1	1	1	1	1	1	1	1	1	1	1	1	3-5 Jahre	2	2	-1	-1	1	4	2	61	1	10/2020	2020	3	3	Fortbildungsveranstaltungen sollten öfter angeboten werden
108	1	2	2	4	5	5	4	4	4	1	1	1	1	1	1	1	1	1	1	1	1	1	1	1	1	alle 5 Jahre	2	2	-1	-1	2	2	2	60	3	05/2008	2008	1	3	-1
109	1	3	3	5	4	5	2	1	1	2	2	1	1	2	1	1	1	3	2	3	1	1	3	1	2	alle 5-10 Jahre	2	3	Keratose DD Basaliom sehr schwierig	Spinalzell CA, Basaliom	4	2	1	52	1	02/2008	2008	2	3	-1
110	1	3	2	4	3	4	1	1	1	1	1	1	1	1	1	1	1	3	2	3	1	1	1	2	3	aller 5 Jahre	2	2	-1	-1	3	3	2	55	2	04/19	2019	2	3	-1
111	1	1	1	1	1	1	1	1	1	2	1	1	1	1	1	1	1	1	1	1	1	1	1	2	1	aller 3 Jahre	4	2	-> unklare Fälle werden so wahrscheinlich zu oft zum Facharzt überwiesen.	-1	1	3	1	62	3	11/2008	2008	2	3	-1
112	1	2	2	2	3	2	1	2	2	1	1	1	1	1	1	1	1	1	1	1	1	1	1	1	1	alle 3-5 Jahre	2	2	-1	-1	1	1	2	63	2	11/2016	2016	2	3	-1
113	1	1	1	1	3	3	2	5	5	1	1	2	1	1	1	1	1	2	1	1	1	1	1	2	1	2jährig	2	1	-1	Einschätzung dermatoskopischer Befunde	3	4	3	56	3	vor Einführung HKS	-2	2	3	-1
114	1	2	1	5	4	5	4	2	2	1	1	1	1	1	1	1	1	2	1	1	1	1	1	3	1	alle 5 Jahre	2	2	-1	-1	4	3	1	52	2	03/02	<2008	2	3	Hautärzte machen nach Pat.aussagen die Untersuchungen oft oberflächlicher (z.B. keine Zwischenzehenuntersuchungen, nicht im behaarten Kopfbereich)
115	1	2	1	3	3	5	2	2	2	1	1	1	1	1	1	1	1	3	1	2	1	1	1	1	2	alle 3 Jahre, erfolgt im Rahmen Hausärztetag	2	2	Variabilität der Pigmentflecken, Patienten mit zahlreichen Veränderungen	-1	1	2	1	55	3	4/2010	2010	1	3	sehr [...] Fortbildung [...] Hausärztetag zum Hautkrebsscreening [...] Nutzung des Dermatoskops!
116	1	1	1	4	3	4	2	2	2	2	1	2	1	1	1	1	2	2	2	2	1	1	1	2	4	-1	2	1	-1	-1	2	5	1	49	3	ca 2010	2010	3	3	Defizitär ist die Zusammenarbeit mit den Hautärzten wegen völliger Überlastung und Unterfinanzierung der Hautärzte. Wir bekommen daher nie persönliche Befunde bei Überweisungen und nur gelegentlich die Histologie von OP-Befunden. Die Hautarztbefunde wären für uns die wichtigere "Weiterbildung" + "Schulung"!!!
117	1	1	1	2	3	3	1	1	2	1	1	4	1	1	1	1	1	4	1	1	1	1	1	-1	-1	-1	-1	-1	-1	-1	-1	1	2	55	1	11/2011	2011	1	3	-1
118	1	1	1	2	4	4	1	1	1	1	1	3	1	1	1	1	1	3	3	3	1	1	1	1	3	aller 3-5 Jahre	1	1	-1	besondere Formen der Hauttumoren, neue Aspekte im Zusammenhang mit Covid19	1	2	1	57	3	06/2008	2008	2	3	-1
119	1	2	2	5	3	3	2	5	5	1	1	4	1	1	1	1	1	4	4	4	1	1	1	3	1	aller 3-5 Jahre	3	2	Veränderungen im Genitalbereich	-1	4	1	1	49	2	03/2008	2008	2	3	-1
120	1	2	2	1	3	3	-1	5	5	1	1	1	1	1	1	1	1	1	1	1	1	1	1	2	4	-1	1	1	-1	-1	3	5	2	63	1	Beginn der Maßnahme	-2	3	3	-1
121	1	2	2	5	4	5	2	1	1	1	1	1	1	1	1	1	1	2	1	2	1	1	2	1	3	5 Jahre	1	1	Hautkrebsscreening seit > 10 Jahren	-1	1	4	2	60	3	2008	2008	2	3	Hautveränderungen sind generell selten in Weiterbildungen dabei. alle 5 Jahre wäre denkbar für eine Auffrischung auch Medikamente. Pharmavertreter für Derma-Produkte kommen gar nicht mehr zum Allg-Mediziner, dito für HNO / Allergie usw.
122	1	2	1	4	4	5	2	1	1	1	1	1	1	1	1	1	1	5	1	5	1	1	1	1	2	-1	1	1	-1	-1	3	4	2	56	2	10/2019	2019	3	3	-1
123	1	2	2	5	5	4	2	2	2	1	1	1	1	1	1	1	1	-2	1	1	1	1	1	1	1	-1	2	2	-1	-1	4	3	2	52	2	-1	-1	3	3	Genitalien untersuche ich nicht, wenn Pt [Patienten] zum Urologen oder Gyn zur Vorsorge gehen.
124	2	1	1	1	1	1	1	1	1	1	1	1	1	1	1	1	1	2	2	2	1	1	1	1	2	-1	1	-1	Bei Unsicherheiten überweise ich dermatologisch, dann bekomme ich Befundung + (...)	-1	2	2	2	52	1	-1	-1	3	-1	-1
125	2	1	2	2	4	3	3	1	1	1	1	4	1	1	1	1	3	5	3	3	1	1	1	4	4	-1	3	3	Die Sicherheit kommt mit der Übung	Nicht mehr Wissen, sondern zuverlässige Rückkopplung der Dermatologen, an die ich überweise. Ich bekomme aber trotz Überweisung keinen Arztbrief :(	5	1	1	41	1	03/2019	2019	1	1	-1
126	2	1	1	1	2	2	2	2	3	1	1	3	1	1	1	1	1	4	2	3	1	1	1	1	4	-1	2	2	-1	-1	2	3	1	60	3	10/2018	2018	1	1	-1
127	2	1	1	3	1	3	1	1	4	1	1	1	1	1	1	1	1	4	1	1	1	1	1	1	3	alle 2 Jahre	1	2	-1	-1	1	2	2	45	3	2012	2012	2	2	-1
128	2	3	3	3	3	4	3	1	2	1	1	1	1	1	1	1	1	3	2	3	1	1	1	2	2	alle 3-5 Jahre	2	2	Bei Unklarheiten Überw. z. Dermatologen	-1	4	2	2	52	1	2008	2008	1	2	-1
129	2	5	4	3	3	5	5	5	5	1	3	1	1	1	1	1	1	2	1	1	1	1	1	2	1	Freiwillig bestehen z. B. über den [regionalen Hausärzteverband] Angebote. Sinnvoll wäre alle 2 Jahre	3	2	-1	Dermatoskopie	1	1	2	40	3	08/2014	2014	1	2	-1
130	2	4	2	5	5	5	3	3	3	1	1	2	1	1	1	1	1	4	1	4	1	1	1	3	4	-1	3	3	Zu wenig Rückmeldung der Hautärzte, was aus meinen Verdachtsdiagnosen geworden ist. Die Befunde, die ich im Fortbildungsprogramm gesehen habe, haben mit dem, was ich in der Praxis tatsächlich sehe, nicht viel zu tun.	Bessere Kriterien, wann ein Befund wirklich erklärungsbedürftig ist und wann nicht.	4	3	2	57	2	11/16	2016	3	2	Eigentlich wäre das Hautkrebsscreening besser bei Dermatologen aufgehoben und Hausärzte sollten nur gezielt die Befunde beurteilen, die ihnen von Patienten gezeigt werden. Ich habe aber die Erfahrung gemacht, dass ich das HKS viel gründlicher durchführe als die meisten Hautärzte in meiner Region - also hat es vielleicht doch seinen Sinn...
131	2	4	2	2	2	5	2	2	4	1	1	4	1	1	1	1	1	4	1	4	1	1	2	3	2	2 Jah	2	2	-1	-1	3	1	1	45	3	04/2016	2016	1	2	-1
132	2	2	3	5	5	5	2	1	1	1	1	1	1	1	1	1	1	1	1	1	1	1	1	1	2	alle 3-5 Jahre	1	1	-1	-1	2	2	1	49	1	10/2018	2018	3	2	-1
133	2	1	1	5	5	5	2	5	5	1	1	1	1	1	1	1	1	4	1	1	1	1	1	1	3	-1	2	2	-1	-1	3	2	2	57	3	10/2011	2011	2	2	-1
134	2	1	1	2	3	3	1	4	2	1	1	1	1	1	1	1	1	1	1	1	1	1	1	1	4	-1	1	2	-1	-1	1	5	1	50	2	2010	2010	3	2	-1
135	2	2	2	1	2	2	1	1	1	1	1	1	1	1	1	1	1	3	1	3	1	1	3	1	3	-1	1	1	-1	-1	1	1	1	46	2	09/2012	2012	3	2	-1
136	2	1	1	4	3	4	1	1	1	1	1	1	1	1	1	1	1	1	1	1	1	1	1	2	3	4 Jahre	1	1	-1	-1	1	1	1	51	3	2007	<2008	3	2	-1
137	2	1	1	1	1	1	1	1	2	1	1	1	1	1	1	1	1	4	1	1	1	1	1	1	1	5 Jahren	2	2	-1	-1	1	3	2	54	2	?/2014	2014	3	2	-1
138	2	4	3	4	4	4	3	5	5	1	1	4	1	1	1	1	1	4	2	5	1	1	1	2	3	?	1	2	-1	-1	4	4	2	46	1	ca 10/2007	<2008	-1	2	-1
139	2	1	1	3	2	4	2	1	1	1	1	1	1	1	1	1	1	1	1	1	1	1	1	2	3	alle 5 Jahre	2	4	-1	-1	2	3	2	54	3	2010	2010	1	2	-1
140	2	1	1	4	4	4	2	1	3	1	1	1	1	1	1	1	1	3	3	3	1	1	1	1	2	alle 5 a	2	2	gel. unklare Befunde, andererseits will ich vor Überdiagnose schützen...	typ. Hautbefunde (z.B. als "Fotoatlas")	5	1	1	45	1	ca. 07/2011	2011	1	2	Ich halte HKS nicht für sehr hilfreich. Meist haben Pat. von sich aus Beschwerden / auff. Befund, im Screening selten Malignom entdeckt (vermutlich!). Zeitaufwand hoch, wenn man es korrekt macht! Dafür Vergütg. nicht angemessen. Zusätzliche Erschwernis, da Checkup nur alle 3 a, HKS aber alle 2 ...
141	2	2	1	3	3	2	3	2	2	1	1	2	1	1	1	1	1	2	2	2	1	1	1	-1	-1	-1	-1	-1	-1	-1	-1	1	2	63	2	07/2017	2017	2	3	-1
142	2	2	2	-1	-1	5	4	-1	-1	1	1	1	1	1	1	1	1	1	1	1	1	1	1	2	3	-1	2	2	-1	-1	4	3	2	68	3	vor 2010	-2	1	3	-1
143	2	1	1	3	4	5	1	4	4	1	1	1	1	1	1	1	1	1	1	2	1	1	1	1	1	alle 1-2 Jahre	3	3	Malignitätskriterien nicht immer eindeutig	die ganze Haut / Auflichtdermatoskopie	2	1	1	64	1	7/17	2017	1	3	-1
144	2	1	1	3	4	4	5	2	4	1	1	1	1	1	1	1	1	1	1	1	1	1	1	1	2	2-3 jährlich	2	2	-1	-1	1	2	1	60	3	2008	2008	2	3	-1
145	2	2	2	3	4	3	2	2	2	1	1	2	1	1	1	1	1	1	1	1	1	1	2	2	2	-1	3	3	Screening ist Bestandteil meiner gesamten hausärztlichen Tätigkeit (ähnlich wie z. B. urolog. Vorsorge bei Männern) - Insofern fehlt es an dem Dermatologen adäquater Erfahrung + Häufigkeit des Tuns	Wann muß zwingend eine histolog. Sicherung eines auffälligen Befundes erfolgen	4	2	1	54	2	?/2010?	-2	3	3	Grundsätzlich ist mir ein Anliegen zu betonen: Durch breitflächige große Anzahl von Anbietern des Screenings bei Hautärzten besteht sicherlich diagnostisch eine ungenaue Diagnostik, Fehldiagnostik, Unterdiagnostik etc. … im Vgl. zu einer z. B. [fiktiven] Vergleichsgruppe, die ein angemeldetes, [inkusives] dermatologisches Screening erhlaten würde. Andererseits finde ich richtig, daß das Screening…
146	2	1	1	1	2	4	1	1	1	1	1	1	1	1	1	1	1	1	1	1	1	1	1	1	3	alle 5-10 Jahre	1	2	Sorge, Veränderungen zu übersehen	Blickdiagnostik tumoröse Hautveränderungen	1	4	2	60	3	3/2007	<2008	1	3	-1
147	2	3	2	5	3	5	3	2	5	1	4	3	1	1	1	4	5	3	3	5	1	2	3	3	5	-1	1	1	-1	-1	1	3	1	65	3	07/2008	2008	2	3	-1
148	2	2	3	5	5	4	2	3	4	1	1	1	1	1	1	1	1	1	1	2	1	1	1	2	4	-1	1	1	-1	-1	2	2	2	58	3	ca. 2005	<2008	2	3	-1
149	2	1	1	3	3	3	2	5	5	1	1	1	1	1	1	1	1	4	1	2	1	1	1	1	4	-1	1	2	ich benutze dann ein Dermatoskop	den Einsatz des Dermatoskop	3	1	1	69	3	05/2010	2010	2	3	-1
150	2	2	2	3	1	4	1	2	4	1	1	4	1	1	1	1	1	4	1	1	1	1	4	1	3	alle 3 a ca.	1	1	-1	-1	2	2	1	49	2	? gleich bei Einführung	-2	3	3	Sinnvolle Sache. KI gerne nutzen, aber Beratung gehört in ärtzl. Hände. Würde alle auch <35 screenen.
151	2	2	2	5	3	4	2	1	1	1	1	1	1	1	1	1	1	1	1	1	1	1	1	1	1	2-jährig	1	1	-1	-1	-1	1	1	71	3	2005	<2008	1	3	-1
152	2	1	1	1	1	1	4	1	1	1	1	1	1	1	1	1	1	4	3	3	1	1	1	3	4	4 Jahre	2	3	-1	-1	5	1	2	59	3	9/2008	2008	2	3	-1
153	2	1	1	1	1	3	1	1	1	1	1	1	1	1	1	1	1	1	1	1	1	1	1	1	1	jährlich	3	2	Dermatologie ist in der hausärztlichen Praxis immer schwierig	-1	1	4	2	60	3	-1	-1	2	3	-1
154	2	2	2	4	4	5	3	3	4	1	1	4	1	1	1	1	2	4	1	4	1	1	2	1	1	zweijährlich	3	3	-1	-1	4	4	1	70	3	ca. 2007/2010	-2	1	3	-1
155	2	1	1	1	1	1	4	1	1	1	1	1	1	1	1	1	1	3	3	3	1	1	1	3	2	Alle 3 Jahre	2	2	Manche Abgrenzung zu "benigne-maligne" schwierig	-1	5	1	1	65	3	9/2008	2008	3	3	-1
156	2	2	2	4	4	4	3	5	5	1	1	4	1	1	1	1	1	1	1	1	1	1	1	1	1	alle 2 Jahre	1	1	-1	-1	1	2	1	61	2	-1	-1	2	3	Es soll inzwischen eine Foto-App geben zur Diagnose. Die würde ich unbedingt nützen wollen als Ergänzung.
157	2	2	2	3	4	2	1	1	1	1	1	1	1	1	1	1	1	1	1	1	1	1	1	1	1	alle 2 Jahre	1	1	-1	-1	1	3	1	65	2	1/2009, 2/2014	-2	3	3	Ungünstig ist, daß das Hautkrebsscreening alle 2 Jahre, der Check up aber nur alle 3 Jahre abzurechnen ist. Beim Check up ist der Patient bei uns bis auf die Unterhose ohnehin entkleidet, sodaß das Hautkrebsscreening hier gut erfolgen kann!
158	2	2	1	2	2	2	1	1	1	1	1	1	1	1	1	1	1	2	1	1	1	1	1	2	1	2-jährlich	2	2	-1	-1	1	3	1	65	1	10/2012	2012	3	3	-1
159	2	2	1	4	2	5	1	2	4	1	1	1	1	1	1	1	1	1	1	1	1	1	1	3	4	-1	2	2	-1	-1	4	2	2	54	1	11/2008	2008	1	3	-1
160	2	1	1	1	1	1	1	3	3	1	1	1	1	1	1	1	1	1	1	1	1	1	1	2	5	-1	2	2	-1	-1	1	3	2	58	1	8/2014	2014	2	3	Jeder sollte jährlich die Gelegenheit für HKS haben, Hautkrebs wartet nicht 2 Jahre!!! Mehr Fortbildungsangebote zum Thema Dermatologie allgemein f. Hausärzte. Da ich früher in der Derma gearbeitet hatte, habe ich noch Zugang zu Fobis, "normale" Hausärzte haben das eher nicht.
161	2	1	1	4	1	5	1	1	1	1	1	1	1	1	1	1	1	1	1	1	1	1	1	3	4	-1	1	2	-1	-1	5	2	1	53	1	11/2008	2008	1	3	-1
162	2	1	1	4	3	2	2	5	-2	1	1	2	1	1	1	1	1	1	1	1	1	1	1	1	3	-1	1	1	-1	-1	2	4	2	69	1	05/2016	2016	2	3	Ich finde, der Hausarzt sollte beim Hautscreening die gesamte Haut/Schleimhaut untersuchen u. bei Auffälligkeiten den Pat. an Facharzt weiterübeweisen. Die meisten Pat. schauen sich selbst sehr unzureichend an, deshalb sollte der Hausarzt beim Schreiben von einem EKG oder beim Abhören gleich die gesamte Haut anschauen und die mit einem Hautscreening verbinden.
163	2	1	1	1	1	1	1	1	1	1	1	1	1	1	1	1	1	1	1	1	1	1	1	1	3	-1	1	1	-1	-1	1	5	2	55	3	2018	2018	2	3	-1
164	2	1	1	1	1	1	1	1	1	1	1	1	1	1	1	1	1	1	1	1	1	1	1	1	2	ca all 5-6 Jahre	1	1	-1	-1	5	2	2	60	2	7/2008 Sommer gleich am Anfang der Einführung	2008	3	3	Pat. wird von FÄ zu viel Angst gemacht, z. B. weißer Hautkrebs = Basaliom. Beim Wort Krebs sind die Leute sehr verunsichert und suchen mich dann auf, damit ich erkläre, dass mit der Excision (ausreichender Rand) + Nachschauen geheilt.
165	2	1	1	2	3	3	1	1	1	1	1	1	1	1	1	1	1	2	2	2	1	1	1	1	2	5 Jahre	1	1	-1	-1	1	3	1	48	2	1/2007	<2008	3	3	-1
166	2	2	2	5	4	5	2	2	2	1	1	2	1	1	1	1	1	2	1	1	1	1	1	2	2	Hab privat an Fortbildungen zu Dermatoskopie teilgenommen. Fortbildungsprogramm der KV erachte ich nicht als ausreichend!	-2	1	-1	-1	1	3	2	55	1	Sommer 2018	2018	2	3	Dermatoskopie wird bei Kassenpat. nicht vergütet, ohne ist eine sinnvolle Vorsorge nicht möglich!
167	2	1	1	4	1	3	1	2	2	1	1	1	1	1	1	1	1	4	1	1	1	1	1	2	4	-1	1	1	-1	-1	1	3	2	65	1	-2	-2	2	3	-1
168	2	2	2	5	5	5	1	1	1	1	1	4	1	1	1	1	1	1	1	1	1	1	1	5	1	2-jährlich	1	1	-1	-1	1	1	1	58	3	06/2009	2009	3	3	-1
169	2	2	2	3	3	3	2	1	1	1	1	2	1	1	1	1	1	2	1	2	1	1	1	2	2	2-jährlich	3	3	Bei unsicheren Befunden kann ich den Pat. zu Dermatologen weiter überweisen. Seit ich das Dermatoskop benutze - bessere Sicherheit.	Differenzierung Melanome	4	4	2	58	3	02/2012	2012	2	3	Eine verantwortungsvolle genaue Untersuchung + Anamnese, die oft auch zu differentialdiagnost. Überlegungen und Zweifeln führt ist mit ca 20 min Zeitaufwand zu tätigen. Dafür ist die Bezahlung nicht angemessen.
170	2	2	2	5	4	5	1	1	1	1	1	1	1	1	1	1	1	1	1	1	1	1	1	1	1	alle 2 Jahre	2	1	-1	-1	1	5	2	60	2	04/2014	2014	2	3	-1
171	2	2	2	1	2	3	3	2	2	1	1	2	1	2	1	1	2	2	2	3	1	1	2	3	1	alle 2-3 Jahre	2	2	-1	-1	2	3	2	58	2	7/2007	2007	2	3	-1
172	2	1	1	1	1	1	1	1	1	1	1	1	1	1	1	1	1	1	1	1	1	1	1	1	2	jährlich	1	1	-1	-1	2	3	1	66	3	02/2017	2017	3	3	-1
173	2	1	1	3	3	3	1	1	1	2	1	1	1	1	1	1	1	2	2	2	1	1	1	1	3	alle 2-3 Jahre	1	1	-1	-1	1	1	2	53	1	7/2008	2008	3	3	Über Fortbildung zum Thema Hautscreening würde ich mich freuen!
174	2	1	1	1	1	2	1	2	2	1	1	2	1	1	1	1	2	2	1	1	1	2	3	1	1	regelmäßig	1	1	-1	-1	1	1	1	60	1	2015	2015	2	3	-1
175	2	2	2	2	2	4	4	2	3	4	2	3	1	1	1	1	1	1	1	1	1	1	1	2	3	-1	3	3	-1	-1	1	3	2	67	3	?/1995?	-2	2	3	-1
176	2	1	1	1	2	3	1	1	1	1	1	3	1	1	1	1	1	3	1	1	1	1	1	1	3	-1	1	1	-1	-1	1	1	2	65	3	10/2008	2008	2	3	-1
177	2	2	1	1	1	1	1	1	1	1	1	1	1	1	1	1	1	1	1	1	1	1	1	2	5	-1	1	1	-1	Dermatoonkologie	1	5	1	65	2	2004	<2008	3	3	nehme regelmäßig an dermatoonkologischen Fortbildungen teil
178	2	1	1	1	2	2	1	1	1	1	1	1	1	1	1	1	1	1	1	1	1	1	1	1	4	max. alle 5 Jahre	1	1	-1	-1	5	2	1	67	1	10/08 1. Trainerkurs	2008	3	3	-1
179	2	3	3	2	2	4	1	1	1	1	1	1	1	1	1	1	1	3	1	3	1	1	1	1	3	alle 2 Jahre	1	1	-1	-1	1	3	1	54	1	-1	-1	3	3	-1
180	2	1	1	3	3	2	1	1	1	1	1	1	1	1	1	1	1	1	1	1	1	1	1	3	3	evtl. 2jährlich bis 5jährlich	1	1	-1	-1	1	2	2	68	3	2007/2008	-2	2	3	Wir hatten bis [Jahr] eine Landarzt/Hausarztpraxis und haben bei der Check-up Untersuchung schon immer Wert auf die Untersuchung der Haut gelegt.
181	2	2	2	3	3	3	2	5	5	1	1	1	1	1	1	1	1	1	1	1	1	1	1	1	2	alle 2 Jahre	1	1	-1	-1	1	4	1	63	2	03/2017	2017	1	3	-1
182	2	1	1	4	3	3	1	2	2	2	1	1	1	1	1	1	1	2	2	2	1	1	1	1	1	alle 3-5 Jahre	1	1	-1	-1	1	1	2	55	3	-1	-1	2	3	-1
183	2	1	2	2	2	4	1	1	2	1	1	1	1	1	1	1	1	1	1	1	1	1	1	1	5	-1	1	1	-1	-1	3	1	1	63	3	09/2011	2011	3	3	-1
184	2	2	1	2	2	2	1	1	1	1	1	2	1	1	1	1	1	1	1	1	1	1	1	1	1	1-2 Jahre	1	1	bei Unsicherheit - Weiterleitung	über Behandlungsmöglichkeiten	1	2	2	66	1	7/19	2019	1	3	Vergleichbarkeit zugänglich machen, niederschwellig - bessere Bewerbung durch Kassen
185	2	3	2	4	3	5	2	5	5	1	1	3	1	1	1	1	1	2	1	3	1	1	1	1	2	alle 2 Jahre	2	2	-1	-1	2	3	1	56	1	7/17?	2017	2	3	-1
186	2	2	2	3	4	4	2	3	3	1	1	1	1	1	1	1	1	2	2	2	1	1	1	1	2	fünf Jahre	1	1	-1	-1	4	4	1	63	3	07/2008	2008	2	3	Erläuterung zu den Antworten im Fragebogen: Um die "Schwelle" zum Hautkrebsscreening niedrig zu halten, inspiziere ich bei den Frauen den Anogenitalbereich nicht. Ich verweise dabei auf die gynäkol. Untersuchung beim Frauenarzt."
187	2	2	2	2	3	4	1	2	2	1	1	1	1	1	1	1	1	3	1	1	1	1	1	1	1	alle 5 Jahre	1	1	-1	-1	1	2	2	65	2	ca 2016	2016	2	3	Die Forderung beim Hautkrebsscreening auch die Genitalien der Frau zu inspizieren, ist in der Allgemeinarztpraxis illusorisch. Dies sollte durch Gynäkologen erfolgen.
188	2	1	1	3	2	3	1	1	1	1	1	1	1	1	1	1	1	1	1	1	1	1	1	1	1	1-2 Jahre	1	1	-1	-1	1	3	2	67	2	seit 2010 regelmäßig	2010	2	3	-1
189	2	3	3	3	3	3	3	3	4	1	1	1	1	1	1	1	1	3	3	3	1	1	1	4	4	-1	2	2	-1	-1	2	3	1	65	3	06/2014	2014	2	3	-1
190	2	2	2	4	4	5	2	1	2	2	2	2	1	1	1	1	1	1	1	1	1	1	1	3	5	-1	2	2	Habe selbst noch Dermatoskopiekurs gemacht	-1	1	1	2	55	3	? vor über 10 Jahren	-2	2	3	Dermatoskopiekurse einbeziehen
191	2	2	2	3	3	4	2	2	3	1	1	4	1	2	1	1	3	4	1	4	1	1	4	1	3	alle 5 Jahre	1	1	-1	-1	5	2	1	58	3	weiß nicht mehr, ca. vor 12 Jahren	-2	3	3	-1
192	2	1	1	1	2	4	1	1	1	1	1	2	1	1	1	1	1	2	1	1	1	1	1	2	1	5a	1	1	-1	-1	1	4	1	50	2	?2005?	-2	3	3	-1
193	2	3	2	2	2	4	4	1	1	1	1	1	1	1	1	1	1	1	1	1	1	1	1	1	1	alle 1-2 Jahre	3	3	-1	-1	1	1	1	47	3	9/2009	2009	1	3	-1
194	2	1	1	2	2	2	2	1	1	1	1	1	1	1	1	1	1	2	1	2	1	1	1	2	4	-1	1	1	-1	-1	5	3	1	64	1	05/2008	2008	1	3	Zur eigenen Qualifikation: als Allgemeinarzt betreibe ich Zytologie und Histopathologie (viel Dermatohistopatho, auch entzündliche u.a. andere Hauterkrankungen), operiere fast alle Befunde u. werte histol. aus (jährliche Fortbildungen in Dermatohistopathologie ...) auch viel Dermatoskopie und stets in Kooperation mit Pathologie [...] (inklusive histologischer Histo-Bildkonsile per Internet). Anme…
195	2	1	1	1	1	-2	1	1	1	1	1	1	1	1	1	1	1	1	1	1	1	1	1	1	1	2 Jahre	1	1	-1	-1	1	5	1	62	1	ca 2005	<2008	3	3	-1
196	2	1	1	5	4	4	2	1	1	1	1	1	1	1	1	1	1	1	1	1	1	1	1	1	3	alle 3 Jahre	1	1	-1	-1	1	2	2	54	1	02/2009	2009	2	3	-1
197	2	4	3	5	4	5	2	2	4	1	1	3	1	1	1	1	1	2	1	1	1	1	1	1	2	alle 2-5 Jahre	1	2	Erkennen von "weißem" Hautkrebs	s.o.	2	1	1	52	1	> 10 Jahre	-2	1	3	Es kommt wenig Eigeninitiative von den Patienten - trotz Werbung (Plakate)
198	2	2	2	2	4	4	1	1	1	1	1	1	1	1	1	1	1	1	1	1	1	1	1	2	2	alle 2-3 Jahre	1	1	-1	-1	1	3	2	62	3	vor Jahren	-2	3	3	-1
199	2	4	4	4	4	5	3	5	5	1	1	1	1	1	1	1	1	1	1	1	1	1	1	1	4	-1	1	2	Auch Dermatologen brauchen öfter die Hilfe des Pathologen	-1	2	2	1	66	3	07/2009	2009	3	3	-1
200	2	1	1	3	2	4	1	3	2	1	1	3	1	1	1	1	1	1	1	1	1	1	1	1	2	5 Jahre	1	1	-1	-1	1	4	2	72	3	ca 2010	2010	2	3	-1
201	2	3	3	3	4	5	2	3	3	1	1	1	1	1	1	1	3	3	3	1	1	1	1	1	1	aller 3 Jahre	1	2	-1	-1	1	2	1	65	3	?/2004	2004	3	3	-1
202	2	1	1	1	3	3	1	3	3	1	1	3	1	1	1	1	1	3	2	3	1	1	1	1	1	4 Jahre	1	1	-1	-1	1	1	1	60	2	2/2015	2015	3	3	-1
203	2	1	1	1	1	1	1	4	4	1	1	1	1	1	1	1	1	1	1	1	1	1	1	1	3	nicht relevant bei teils-teils	1	1	-1	-1	2	4	1	75	2	ca. 2012	2012	2	3	-1
204	2	1	1	4	2	5	1	1	1	1	1	1	1	1	1	1	1	2	2	2	1	1	1	2	2	-1	-1	2	-1	Dermatoskopie	1	1	2	61	1	2005	<2008	1	3	Fortbildung ~ alle 2 Jahre

## Sheet: Labels_Values
Variable	Label	Values
#	progressive numbering
LAND	state	1 = Saxony, 2 = Bavaria
F1_	I inform my patients as part of skin cancer screening…
F1_a_URS	...about causes of skin cancer	1 = always, 2 = often, 3 = occasionally, 4 = rarely, 5 = never
F1_b_PRÄV	…about prevention of skin cancer	1 = always, 2 = often, 3 = occasionally, 4 = rarely, 5 = never
F1_c_FALSEPOS	…about the possible risk of excision of harmless skin lesions (=false-positive results)	2 = always, 2 = often, 3 = occasionally, 4 = rarely, 5 = never
F1_d_FALSENEG	…about the risk of skin lesions being diagnosed as harmless when they are not (=false-negative results)	3 = always, 2 = often, 3 = occasionally, 4 = rarely, 5 = never
F1_e_ÜDIA	…about the possible discovery and treatment of a skin cancer that might not have affected them later in life (=potential overdiagnosis)	4 = always, 2 = often, 3 = occasionally, 4 = rarely, 5 = never
F1_f_NUTZ	…about the benefit of skin cancer screening	5 = always, 2 = often, 3 = occasionally, 4 = rarely, 5 = never
F2_	I take a detailed medical history (e.g. as a medical history questionnaire in the waiting room) on skin cancer risk and ask about…
F2_a_EIGEN	…personal medical history	5 = always, 2 = often, 3 = occasionally, 4 = rarely, 5 = never
F2_b_FAM	…family medical history	5 = always, 2 = often, 3 = occasionally, 4 = rarely, 5 = never
F3_	I examine the following body parts as part of skin cancer screening....
F3_a_KOPF	…head/scalp	5 = always, 2 = often, 3 = occasionally, 4 = rarely, 5 = never
F3_b_OHR	…ears	5 = always, 2 = often, 3 = occasionally, 4 = rarely, 5 = never
F3_c_MUND	…mouth/oral mucosa	5 = always, 2 = often, 3 = occasionally, 4 = rarely, 5 = never
F3_d_OKÖRPER	…upper body	5 = always, 2 = often, 3 = occasionally, 4 = rarely, 5 = never
F3_e_ACHSLEIS	…axillary and inguinal area	5 = always, 2 = often, 3 = occasionally, 4 = rarely, 5 = never
F3_f_ARM	…arms	5 = always, 2 = often, 3 = occasionally, 4 = rarely, 5 = never
F3_g_HAND	…hands	5 = always, 2 = often, 3 = occasionally, 4 = rarely, 5 = never
F3_h_FINGER	…between the fingers	5 = always, 2 = often, 3 = occasionally, 4 = rarely, 5 = never
F3_i_GENITAL	…genitalia	5 = always, 2 = often, 3 = occasionally, 4 = rarely, 5 = never
F3_j_GESÄSS	…buttocks	5 = always, 2 = often, 3 = occasionally, 4 = rarely, 5 = never
F3_k_PO	…intergluteal fold	5 = always, 2 = often, 3 = occasionally, 4 = rarely, 5 = never
F3_l_BEIN	…legs	5 = always, 2 = often, 3 = occasionally, 4 = rarely, 5 = never
F3_m_FUSS	…feet	5 = always, 2 = often, 3 = occasionally, 4 = rarely, 5 = never
F3_n_ZEH	…between the toes	5 = always, 2 = often, 3 = occasionally, 4 = rarely, 5 = never
F4_RELEVANT	The training content is relevant for my daily practice.	1 = strongly agree, 2 = agree, 3 = neutral, 4 = disagree 5 = strongly disagree
F5_KURSE	I see a need for regular refresher courses.	1 = strongly agree, 2 = agree, 3 = neutral, 4 = disagree 5 = strongly disagree
F6_ZEIT	If you see a need, at what intervals should refresher courses be offered?	open question
F7_ADÄQUAT	I feel adequately trained to perform skin cancer training.	1 = strongly agree, 2 = agree, 3 = neutral, 4 = disagree 5 = strongly disagree
F8_SICHER	I feel confident in performing skin cancer screening.	1 = strongly agree, 2 = agree, 3 = neutral, 4 = disagree 5 = strongly disagree
F9_UNSICHER	If you feel unconfident, please explain:	open question
F10_WISSEN	I would need more knowledge in my daily practice for ...	open question
F11_KASSE	I think skin cancer screening should be a health insurance benefit at any age.	1 = strongly agree, 2 = agree, 3 = neutral, 4 = disagree 5 = strongly disagree
F12_KI	I am positive about the use of artificial intelligence (AI) in skin cancer screening.	1 = strongly agree, 2 = agree, 3 = neutral, 4 = disagree 5 = strongly disagree
F13_GESCHLECHT	Please state your gender:	1 = male, 2 = female, 3 = divers
F14_ALTER	Please state your age	in years
F15_PRAXIS	Where is your office located?	1 = big city, 2 = city, 3 = rural area
F16_FOBI	When did you attend the skin cancer screening training? Please answer as accurately as possible.	month/year
F17_ANZAHL	How many skin cancer screenings do you personally perform per month?	1 = <5, 2 = 5-10, 3 = >10
F18_ERFAHRUNG	How long have you been working as general practitioner?	1 = <5 years, 2 = 5-15 years, 3 = >15 years
F19_ERGÄNZUNG	Finally, is there anything you would like to add? We would like to give you the opportunity to address topics that are important to you in connection with skin cancer screening (e.g. payment, training programme...).	open question
